# Supplementary material for: First Emergence of Resistance to Macrolides and Tetracycline Identified in Mannheimia haemolytica and Pasteurella multocida Isolates from Beef Feedlots in Australia
Source: Microorganisms. 2021 Jun 17;9(6):1322. doi: 10.3390/microorganisms9061322 (PMC8233904; doi:10.3390/microorganisms9061322)
Supplement: Supplementary file 1 [file microorganisms-09-01322-s001.zip]

Archive with 1 entries (1 files):
- microorganisms-1240085-updated supplementary.pdf
